# Supplementary material for: ﻿Morphology and multigene phylogeny reveal three new species of Samsoniella (Cordycipitaceae, Hypocreales) from spiders in China
Source: MycoKeys. 2024 Feb 2;101:329–46. doi: 10.3897/mycokeys.101.111882 (PMC10858443; doi:10.3897/mycokeys.101.111882)
Supplement: XML Treatment for Samsoniella anhuiensis [file mycokeys.101.111882-treatment1.xml]

<!DOCTYPE tp:taxon-treatment
  PUBLIC "-//TaxonX//DTD Taxonomic Treatment Publishing DTD v0 20100105//EN" "tax-treatment-NSO.dtd">
<tp:taxon-treatment xmlns:tp="http://www.plazi.org/taxpub"><tp:treatment-meta><kwd-group><label>Taxon classification</label><kwd>
                <named-content content-type="kingdom">Fungi</named-content>
              </kwd><kwd>
                <named-content content-type="order">Hypocreales</named-content>
              </kwd><kwd>
                <named-content content-type="family">Cordycipitaceae</named-content>
              </kwd></kwd-group><mixed-citation publication-type="journal"><person-group><name><surname>Wang</surname><given-names>Ting</given-names></name><name><surname>Li</surname><given-names>Jun</given-names></name><name><surname>Chang</surname><given-names>Xiaoyun</given-names></name><name><surname>Li</surname><given-names>Zengzhi</given-names></name><name><surname>Hywel-Jones</surname><given-names>Nigel L.</given-names></name><name><surname>Huang</surname><given-names>Bo</given-names></name><name><surname>Chen</surname><given-names>Mingjun</given-names></name></person-group><article-title>﻿Morphology and multigene phylogeny reveal three new species of <italic><tp:taxon-name><tp:taxon-name-part taxon-name-part-type="genus" reg="Samsoniella">Samsoniella</tp:taxon-name-part></tp:taxon-name></italic> (<tp:taxon-name><tp:taxon-name-part taxon-name-part-type="family">Cordycipitaceae</tp:taxon-name-part></tp:taxon-name>, <tp:taxon-name><tp:taxon-name-part taxon-name-part-type="order">Hypocreales</tp:taxon-name-part></tp:taxon-name>) from spiders in China</article-title><source>MycoKeys</source><day>02</day><month>02</month><year>2024</year><volume>101</volume><fpage>329</fpage><lpage>346</lpage><pub-id pub-id-type="doi">10.3897/mycokeys.101.111882</pub-id></mixed-citation></tp:treatment-meta><tp:nomenclature><label>﻿</label><tp:taxon-name>
              <object-id xmlns:xlink="http://www.w3.org/1999/xlink" content-type="arpha" xlink:type="simple">D49C7ADA-A2B5-53E6-9B40-4A243C9C7384</object-id>
              <tp:taxon-name-part taxon-name-part-type="genus" reg="Samsoniella">Samsoniella</tp:taxon-name-part>
              <tp:taxon-name-part taxon-name-part-type="species" reg="anhuiensis">anhuiensis</tp:taxon-name-part>
              <object-id xmlns:xlink="http://www.w3.org/1999/xlink" content-type="mycobank" xlink:type="simple">849801</object-id>
            </tp:taxon-name><tp:taxon-authority>T. Wang, Ming J. Chen &amp; B. Huang</tp:taxon-authority><tp:taxon-status xmlns:xlink="http://www.w3.org/1999/xlink" xlink:type="simple">sp. nov.</tp:taxon-status><xref ref-type="fig" rid="F2">Fig. 2</xref></tp:nomenclature><tp:treatment-sec sec-type="etymology" id="SECID0EC4CI"><title>Etymology.</title><p>Named after the location Anhui Province where the species was originally collected.</p></tp:treatment-sec><tp:treatment-sec sec-type="Typification" id="SECID0EH4CI"><title>Typification.</title><p>China. Anhui Province: Xuancheng City, the Jingting Mountains National Forest Park, on a spider attached to a leaf, 15 March 2006, Mingjun Chen &amp; Xueqiu Zhao, holotype XC20060315-06. Sequences from strain RCEF2830 and RCEF2590 have been submitted to GenBank with accession numbers. RCEF2830: <abbrev xmlns:xlink="http://www.w3.org/1999/xlink" xlink:title="small subunit ribosomal RNA" id="ABBRID0EN4CI" xlink:type="simple">SSU</abbrev> = <ext-link xmlns:xlink="http://www.w3.org/1999/xlink" ext-link-type="gen" xlink:href="OM268844" xlink:type="simple">OM268844</ext-link>; <abbrev xmlns:xlink="http://www.w3.org/1999/xlink" xlink:title="large subunit ribosomal RNA" id="ABBRID0EW4CI" xlink:type="simple">LSU</abbrev> = <ext-link xmlns:xlink="http://www.w3.org/1999/xlink" ext-link-type="gen" xlink:href="OM268849" xlink:type="simple">OM268849</ext-link>; <italic><abbrev xmlns:xlink="http://www.w3.org/1999/xlink" xlink:title="translation elongation factor-1a" id="ABBRID0EA5CI" xlink:type="simple">TEF</abbrev></italic> = <ext-link xmlns:xlink="http://www.w3.org/1999/xlink" ext-link-type="gen" xlink:href="OM483865" xlink:type="simple">OM483865</ext-link>; <italic>RPB1</italic> = <ext-link xmlns:xlink="http://www.w3.org/1999/xlink" ext-link-type="gen" xlink:href="OM751889" xlink:type="simple">OM751889</ext-link>. RCEF2590: <abbrev xmlns:xlink="http://www.w3.org/1999/xlink" xlink:title="small subunit ribosomal RNA" id="ABBRID0EQ5CI" xlink:type="simple">SSU</abbrev> = <ext-link xmlns:xlink="http://www.w3.org/1999/xlink" ext-link-type="gen" xlink:href="OR978313" xlink:type="simple">OR978313</ext-link>; <abbrev xmlns:xlink="http://www.w3.org/1999/xlink" xlink:title="large subunit ribosomal RNA" id="ABBRID0EZ5CI" xlink:type="simple">LSU</abbrev> = <ext-link xmlns:xlink="http://www.w3.org/1999/xlink" ext-link-type="gen" xlink:href="OR978316" xlink:type="simple">OR978316</ext-link>; <italic><abbrev xmlns:xlink="http://www.w3.org/1999/xlink" xlink:title="translation elongation factor-1a" id="ABBRID0ED6CI" xlink:type="simple">TEF</abbrev></italic> = <ext-link xmlns:xlink="http://www.w3.org/1999/xlink" ext-link-type="gen" xlink:href="OR966516" xlink:type="simple">OR966516</ext-link>; <italic>RPB1</italic> = <ext-link xmlns:xlink="http://www.w3.org/1999/xlink" ext-link-type="gen" xlink:href="OR989964" xlink:type="simple">OR989964</ext-link>.</p></tp:treatment-sec><tp:treatment-sec sec-type="description" id="SECID0ET6CI"><title>Description.</title><p><bold><italic>Sexual morph</italic></bold>: Undetermined. <bold><italic>Asexual morph</italic></bold>: <italic><tp:taxon-name><tp:taxon-name-part taxon-name-part-type="genus" reg="Isaria">Isaria</tp:taxon-name-part></tp:taxon-name></italic>-like. Synnemata arising from the whole body of spider, white, flexuous, multiple, fleshy, up to 12 mm long, with terminal branched, white conidia produced from the branches of synnemata, powdery and floccose (Fig. <xref ref-type="fig" rid="F2">2A</xref>). Conidiophores arising from the aerial and prostrate hyphae, solitary and verticillate. Phialides in whorls of 2–5, 5.0–15.2 × 1.5–2.3 μm, smooth-walled, with basal portion swollen to ellipsoidal, tapering into a distinct neck, 1.8–5.2 × 0.8–1.2 μm. Conidia in chains, spherical to elliptical, aseptate, hyaline, 2.1–3.2 × 1.3–2.2 μm.</p><fig id="F2" position="float" orientation="portrait"><object-id xmlns:xlink="http://www.w3.org/1999/xlink" content-type="doi" xlink:type="simple">10.3897/mycokeys.101.111882.figure2</object-id><object-id xmlns:xlink="http://www.w3.org/1999/xlink" content-type="arpha" xlink:type="simple">E930E475-D7BF-5568-9B6A-666F13FA74E8</object-id><label>Figure 2.</label><caption><p><italic><tp:taxon-name><tp:taxon-name-part taxon-name-part-type="genus" reg="Samsoniella">Samsoniella</tp:taxon-name-part><tp:taxon-name-part taxon-name-part-type="species" reg="anhuiensis">anhuiensis</tp:taxon-name-part></tp:taxon-name></italic><bold>A</bold> fungus on spider <bold>B</bold> colony on SDAY/4 <bold>C</bold> colony on <abbrev xmlns:xlink="http://www.w3.org/1999/xlink" xlink:title="potato dextrose agar" id="ABBRID0EFBDI" xlink:type="simple">PDA</abbrev><bold>D, F</bold> conidiophores structure and conidia on SDAY/4 <bold>E, G</bold> conidiophores structure and conidia on <abbrev xmlns:xlink="http://www.w3.org/1999/xlink" xlink:title="potato dextrose agar" id="ABBRID0ENBDI" xlink:type="simple">PDA</abbrev>. Scale bars: 15 mm (<bold>B, C</bold>); 10 μm (<bold>D–G</bold>).</p></caption><graphic xmlns:xlink="http://www.w3.org/1999/xlink" xlink:href="mycokeys-101-329-g002.jpg" position="float" orientation="portrait" xlink:type="simple" id="oo_978125.jpg"><uri content-type="original_file" xlink:type="simple">https://binary.pensoft.net/fig/978125</uri></graphic></fig></tp:treatment-sec><tp:treatment-sec sec-type="description" id="SECID0E1BDI"><title>Culture characteristics.</title><p>Colonies on 1/4 SDAY, attaining a diam 38–42 mm in 14 d at 25 °C. Colonies white, with smooth and neat edge, with high mycelial density at the centrum (Fig. <xref ref-type="fig" rid="F2">2B</xref>). Reverse pale yellow to yellowish, appears flesh pink at 30 d. Hyphae smooth, septate, hyaline, 1.5–2.3 μm width. Erect conidiophores usually arising from aerial hyphae, with phialides in whorls of two to three or occasionally with solitary phialides along the hyphae. Phialides basal portion cylindrical, tapering to a distinct neck, 4.8–16.0 μm long, 1.4–2.0 μm basal width and 0.6–1.0 μm distinct neck width. Conidia in (Fig. <xref ref-type="fig" rid="F2">2D</xref>), smooth-walled, hyaline, spherical to elliptical, ovoid, occasionally pointed at both ends, 2.4–3.2 × 1.5–2.1 μm (Fig. <xref ref-type="fig" rid="F2">2F</xref>). Chlamydospores and synnemata not observed.</p><p>Colonies on <abbrev xmlns:xlink="http://www.w3.org/1999/xlink" xlink:title="potato dextrose agar" id="ABBRID0EOCDI" xlink:type="simple">PDA</abbrev>, 39–41mm diameter in 14 d at 25 °C, white. The central part of the colony is raised and appears light yellowish (Fig. <xref ref-type="fig" rid="F2">2C</xref>). Reverse yellowish in the center. Hyphae smooth, septate, hyaline, with septum and branches, 1.5–2.8 μm width, with phialides in whorls of two to five. Phialides basal portion cylindrical, tapering to a distinct neck, (7-)8–11.5(-13) μm long, 1.3–2.2 μm basal width and 0.5–0.8 μm distinct neck width (Fig. <xref ref-type="fig" rid="F2">2E</xref>). Conidia in chains, 1-celled, smooth-walled, hyaline, fusiform, elliptical, to obovate, 2–3(-3.5) × 1–2.5 μm (Fig. <xref ref-type="fig" rid="F2">2G</xref>).</p></tp:treatment-sec><tp:treatment-sec sec-type="habitat" id="SECID0E5CDI"><title>Habitat.</title><p>Occurring on spider attached to the upperside of tree leaf.</p></tp:treatment-sec><tp:treatment-sec sec-type="notes" id="SECID0EDDDI"><title>Notes.</title><p><italic><tp:taxon-name><tp:taxon-name-part taxon-name-part-type="genus" reg="Samsoniella">Samsoniella</tp:taxon-name-part><tp:taxon-name-part taxon-name-part-type="species" reg="anhuiensis">anhuiensis</tp:taxon-name-part></tp:taxon-name></italic> was easily identified as belonging to <italic><tp:taxon-name><tp:taxon-name-part taxon-name-part-type="genus" reg="Samsoniella">Samsoniella</tp:taxon-name-part></tp:taxon-name></italic> based on the phylogenetic analyses (Fig. <xref ref-type="fig" rid="F1">1</xref>). Based on the combined multigene dataset, <italic><tp:taxon-name><tp:taxon-name-part taxon-name-part-type="genus" reg="Samsoniella">S.</tp:taxon-name-part><tp:taxon-name-part taxon-name-part-type="species" reg="anhuiensis">anhuiensis</tp:taxon-name-part></tp:taxon-name></italic> has an independent branch and has a close relationship with <italic><tp:taxon-name><tp:taxon-name-part taxon-name-part-type="genus" reg="Samsoniella">S.</tp:taxon-name-part><tp:taxon-name-part taxon-name-part-type="species" reg="tiankengensis">tiankengensis</tp:taxon-name-part></tp:taxon-name></italic>. However, colonies of <italic><tp:taxon-name><tp:taxon-name-part taxon-name-part-type="genus" reg="Samsoniella">S.</tp:taxon-name-part><tp:taxon-name-part taxon-name-part-type="species" reg="tiankengensis">tiankengensis</tp:taxon-name-part></tp:taxon-name></italic> exhibit a faster growth rate on <abbrev xmlns:xlink="http://www.w3.org/1999/xlink" xlink:title="potato dextrose agar" id="ABBRID0EAFDI" xlink:type="simple">PDA</abbrev> compared to <italic><tp:taxon-name><tp:taxon-name-part taxon-name-part-type="genus" reg="Samsoniella">S.</tp:taxon-name-part><tp:taxon-name-part taxon-name-part-type="species" reg="anhuiensis">anhuiensis</tp:taxon-name-part></tp:taxon-name></italic>, displaying white to light pink colonies with a light yellowish reverse. In contrast, colonies of <italic><tp:taxon-name><tp:taxon-name-part taxon-name-part-type="genus" reg="Samsoniella">S.</tp:taxon-name-part><tp:taxon-name-part taxon-name-part-type="species" reg="anhuiensis">anhuiensis</tp:taxon-name-part></tp:taxon-name></italic> appear light yellowish and take on a flesh-pink hue at 30 days on 1/4 SDAY, with a yellowish center in reverse. Notably, <italic><tp:taxon-name><tp:taxon-name-part taxon-name-part-type="genus" reg="Samsoniella">S.</tp:taxon-name-part><tp:taxon-name-part taxon-name-part-type="species" reg="anhuiensis">anhuiensis</tp:taxon-name-part></tp:taxon-name></italic> distinguishes itself from <tp:taxon-name><tp:taxon-name-part taxon-name-part-type="genus" reg="Samsoniella">S.</tp:taxon-name-part><tp:taxon-name-part taxon-name-part-type="species" reg="tiankengensis">tiankengensis</tp:taxon-name-part></tp:taxon-name> through the presence of larger spherical, elliptical to ovoid conidia (Table <xref ref-type="table" rid="T2">2</xref>).</p><table-wrap id="T2" position="float" orientation="portrait"><label>Table 2.</label><caption><p>Morphological comparison of three new species with other related <italic><tp:taxon-name><tp:taxon-name-part taxon-name-part-type="genus" reg="Samsoniella">Samsoniella</tp:taxon-name-part></tp:taxon-name></italic> species (<xref ref-type="bibr" rid="B32">Wang et al. 2022</xref>).</p></caption><table id="TID0EEEBK" rules="all"><tbody><tr><th rowspan="2" colspan="1">Species</th><th rowspan="1" colspan="7">Morphological characteristics</th><th rowspan="2" colspan="1">Reference</th></tr><tr><th rowspan="1" colspan="1">Synnemata (mm)</th><th rowspan="1" colspan="1">Conidiophores (μm)</th><th rowspan="1" colspan="1">Colony growth rate (mm)(14d, 25 °C)</th><th rowspan="1" colspan="1">Phialide</th><th rowspan="1" colspan="1">Phialides size (μm)</th><th rowspan="1" colspan="1">Conidia (μm)</th><th rowspan="1" colspan="1">Hosts/substrates</th></tr><tr><td rowspan="1" colspan="1">
                      <bold>
                        <italic>
                          <tp:taxon-name><tp:taxon-name-part taxon-name-part-type="genus" reg="Samsoniella">S.</tp:taxon-name-part><tp:taxon-name-part taxon-name-part-type="species" reg="anhuiensis">anhuiensis</tp:taxon-name-part></tp:taxon-name>
                        </italic>
                      </bold>
                    </td><td rowspan="1" colspan="1">white, flexuous, multiple, fleshy, up to 12, with terminal branched</td><td rowspan="1" colspan="1">-</td><td rowspan="1" colspan="1">39–41</td><td rowspan="1" colspan="1">verticillate, in whorls of 2 to 5</td><td rowspan="1" colspan="1">8.0–11.5 × 1.3–2.2, , wide (apex) 0.5–0.8, basal portion cylindrical to narrowly lageniform</td><td rowspan="1" colspan="1">Fusiform, spherical, to obovate 2.0–3.5 × 1.0–2.5</td><td rowspan="1" colspan="1">spider</td><td rowspan="1" colspan="1">this study</td></tr><tr><td rowspan="1" colspan="1">
                      <italic>
                        <tp:taxon-name><tp:taxon-name-part taxon-name-part-type="genus" reg="Samsoniella">S.</tp:taxon-name-part><tp:taxon-name-part taxon-name-part-type="species" reg="alpina">alpina</tp:taxon-name-part></tp:taxon-name>
                      </italic>
                    </td><td rowspan="1" colspan="1">irregularly branched, 3–20 long, cylindrical or clavate stipes with white powdery heads</td><td rowspan="1" colspan="1">3.1–6.5 × 1.6–2.8</td><td rowspan="1" colspan="1">up to 40</td><td rowspan="1" colspan="1">verticillate on conidiophores, solitary or verticillate on hyphae</td><td rowspan="1" colspan="1">4.7–9.5 × 1.9–3.1, wide (apex) 0.5–1.1, basal portion cylindrical to narrowly lageniform</td><td rowspan="1" colspan="1">fusiform or oval 2.0–3.1 × 1.3–2.1</td><td rowspan="1" colspan="1">larvae of <italic><tp:taxon-name><tp:taxon-name-part taxon-name-part-type="genus" reg="Hepialus">Hepialus</tp:taxon-name-part><tp:taxon-name-part taxon-name-part-type="species" reg="baimaensis">baimaensis</tp:taxon-name-part></tp:taxon-name></italic></td><td rowspan="1" colspan="1">
                      <xref ref-type="bibr" rid="B30">Wang et al. 2020a</xref>
                    </td></tr><tr><td rowspan="1" colspan="1">
                      <bold>
                        <italic>
                          <tp:taxon-name><tp:taxon-name-part taxon-name-part-type="genus" reg="Samsoniella">S.</tp:taxon-name-part><tp:taxon-name-part taxon-name-part-type="species" reg="aranea">aranea</tp:taxon-name-part></tp:taxon-name>
                        </italic>
                      </bold>
                    </td><td rowspan="1" colspan="1">Synnemata not observed</td><td rowspan="1" colspan="1">-</td><td rowspan="1" colspan="1">34.5–36</td><td rowspan="1" colspan="1">verticillate, in whorls of 2 to 4</td><td rowspan="1" colspan="1">6.9–11.2 × 1.4–1.9, wide (apex) 0.5–0.9, basal portion cylindrical to narrowly lageniform</td><td rowspan="1" colspan="1">elliptical, fusiform 1.9–3.4 × 1.2–2.4</td><td rowspan="1" colspan="1">spider</td><td rowspan="1" colspan="1">this study</td></tr><tr><td rowspan="1" colspan="1">
                      <italic>
                        <tp:taxon-name><tp:taxon-name-part taxon-name-part-type="genus" reg="Samsoniella">S.</tp:taxon-name-part><tp:taxon-name-part taxon-name-part-type="species" reg="coleopterorum">coleopterorum</tp:taxon-name-part></tp:taxon-name>
                      </italic>
                    </td><td rowspan="1" colspan="1">Synnemata not observed</td><td rowspan="1" colspan="1">-</td><td rowspan="1" colspan="1">36–40</td><td rowspan="1" colspan="1">verticillate, in whorls of 2 to 4</td><td rowspan="1" colspan="1">5.4–9.7 × 1.2–1.8, a cylindrical to ellipsoidal basal portion</td><td rowspan="1" colspan="1">fusiform, ellipsoidal or subglobose 1.7–2.5 × 1.2–1.8</td><td rowspan="1" colspan="1">Snout beetle <tp:taxon-name><tp:taxon-name-part taxon-name-part-type="family">Curculionidae</tp:taxon-name-part></tp:taxon-name></td><td rowspan="1" colspan="1">
                      <xref ref-type="bibr" rid="B4">Chen et al. 2020</xref>
                    </td></tr><tr><td rowspan="1" colspan="1">
                      <italic>
                        <tp:taxon-name><tp:taxon-name-part taxon-name-part-type="genus" reg="Samsoniella">S.</tp:taxon-name-part><tp:taxon-name-part taxon-name-part-type="species" reg="erucae">erucae</tp:taxon-name-part></tp:taxon-name>
                      </italic>
                    </td><td rowspan="1" colspan="1">branched or unbranched, fleshy</td><td rowspan="1" colspan="1">-</td><td rowspan="1" colspan="1">46–48</td><td rowspan="1" colspan="1">solitary or in groups of three</td><td rowspan="1" colspan="1">6.8 -13.7 × 1.1 -1.5 with a cylindrical or ellipsoidal basal portion and tapered into a short, distinct neck</td><td rowspan="1" colspan="1">fusiform to ellipsoidal 2.3–2.9 × 1.1–1.5</td><td rowspan="1" colspan="1">caterpillar <tp:taxon-name><tp:taxon-name-part taxon-name-part-type="order">Lepidoptera</tp:taxon-name-part></tp:taxon-name></td><td rowspan="1" colspan="1">
                      <xref ref-type="bibr" rid="B6">Chen et al. 2022</xref>
                    </td></tr><tr><td rowspan="1" colspan="1">
                      <bold>
                        <italic>
                          <tp:taxon-name><tp:taxon-name-part taxon-name-part-type="genus" reg="Samsoniella">S.</tp:taxon-name-part><tp:taxon-name-part taxon-name-part-type="species" reg="fusiformispora">fusiformispora</tp:taxon-name-part></tp:taxon-name>
                        </italic>
                      </bold>
                    </td><td rowspan="1" colspan="1">multiple, unbranched, 2–3 long</td><td rowspan="1" colspan="1">-</td><td rowspan="1" colspan="1">36.5–39</td><td rowspan="1" colspan="1">verticillate, in whorls of 2 to 5</td><td rowspan="1" colspan="1">7.4–16.0 × 1.3–1.9, wide (apex) 0.5–1.0, basal portion cylindrical to narrowly lageniform</td><td rowspan="1" colspan="1">fusiform 1.9–3.4 × 1.2–2.4</td><td rowspan="1" colspan="1">spider</td><td rowspan="1" colspan="1">this study</td></tr><tr><td rowspan="1" colspan="1">
                      <italic>
                        <tp:taxon-name><tp:taxon-name-part taxon-name-part-type="genus" reg="Samsoniella">S.</tp:taxon-name-part><tp:taxon-name-part taxon-name-part-type="species" reg="hepiali">hepiali</tp:taxon-name-part></tp:taxon-name>
                      </italic>
                    </td><td rowspan="1" colspan="1">branched or unbranched, 5–41long</td><td rowspan="1" colspan="1">4.0–7.6 × 1.4–2.2</td><td rowspan="1" colspan="1">50–55</td><td rowspan="1" colspan="1">verticillate, in whorls of 2 to 5, solitary or opposite on hyphae</td><td rowspan="1" colspan="1">3.5–13.6 × 1.3–2.1, wide (apex) 0.5–1.0, basal portion cylindrical to narrowly lageniform</td><td rowspan="1" colspan="1">fusiform or oval 1.8–3.3 × 1.4–2.2</td><td rowspan="1" colspan="1">larvae of <italic><tp:taxon-name><tp:taxon-name-part taxon-name-part-type="genus" reg="Hepialus">Hepialus</tp:taxon-name-part><tp:taxon-name-part taxon-name-part-type="species" reg="armoricanus">armoricanus</tp:taxon-name-part></tp:taxon-name></italic></td><td rowspan="1" colspan="1">
                      <xref ref-type="bibr" rid="B30">Wang et al. 2020a</xref>
                    </td></tr><tr><td rowspan="1" colspan="1">
                      <italic>
                        <tp:taxon-name><tp:taxon-name-part taxon-name-part-type="genus" reg="Samsoniella">S.</tp:taxon-name-part><tp:taxon-name-part taxon-name-part-type="species" reg="tiankengensis">tiankengensis</tp:taxon-name-part></tp:taxon-name>
                      </italic>
                    </td><td rowspan="1" colspan="1">branched or unbranched, fleshy</td><td rowspan="1" colspan="1">-</td><td rowspan="1" colspan="1">53–56</td><td rowspan="1" colspan="1">solitary or in groups of four</td><td rowspan="1" colspan="1">5.4–10.4 × 1.3–2.2, cylindrical or subellipsoidal basal portion and tapered into a short, distinct neck</td><td rowspan="1" colspan="1">ellipsoidal 2.3–2.8 × 1.6–1.8</td><td rowspan="1" colspan="1">pupa of <tp:taxon-name><tp:taxon-name-part taxon-name-part-type="order">Lepidoptera</tp:taxon-name-part></tp:taxon-name></td><td rowspan="1" colspan="1">
                      <xref ref-type="bibr" rid="B6">Chen et al. 2022</xref>
                    </td></tr><tr><td rowspan="1" colspan="1">
                      <italic>
                        <tp:taxon-name><tp:taxon-name-part taxon-name-part-type="genus" reg="Samsoniella">S.</tp:taxon-name-part><tp:taxon-name-part taxon-name-part-type="species" reg="yunnanensis">yunnanensis</tp:taxon-name-part></tp:taxon-name>
                      </italic>
                    </td><td rowspan="1" colspan="1">gregarious, flexuous, fleshy, 4.0–18.0 long, with terminal branches of 3–7 × 1.0–2.0</td><td rowspan="1" colspan="1">4.2–23.5 × 1.4–2.3</td><td rowspan="1" colspan="1">48–50</td><td rowspan="1" colspan="1">verticillate, in whorls of 2 to 7, usually solitary on hyphae</td><td rowspan="1" colspan="1">4.5–11.6 × 1.2–2.4, wide (apex) 0.6–1.0, basal portion cylindrical to narrowly lageniform</td><td rowspan="1" colspan="1">fusiform or oval 2.0–3.3 × 1.1–2.2</td><td rowspan="1" colspan="1">pupa of <tp:taxon-name><tp:taxon-name-part taxon-name-part-type="family">Limacodidae</tp:taxon-name-part></tp:taxon-name></td><td rowspan="1" colspan="1">
                      <xref ref-type="bibr" rid="B30">Wang et al. 2020a</xref>
                    </td></tr></tbody></table></table-wrap></tp:treatment-sec><tp:treatment-sec><!--Section generated to contain objects referenced in tp:taxon-treatment.--><fig id="F1" position="float" orientation="portrait"><object-id xmlns:xlink="http://www.w3.org/1999/xlink" content-type="doi" xlink:type="simple">10.3897/mycokeys.101.111882.figure1</object-id><object-id xmlns:xlink="http://www.w3.org/1999/xlink" content-type="arpha" xlink:type="simple">79C3B01F-D2B1-5583-8666-5867EB41EE94</object-id><label>Figure 1.</label><caption><p>Phylogenetic relationships between the genus <italic><tp:taxon-name><tp:taxon-name-part taxon-name-part-type="genus" reg="Samsoniella">Samsoniella</tp:taxon-name-part></tp:taxon-name></italic> and closely-related species, based on multigene dataset (<abbrev xmlns:xlink="http://www.w3.org/1999/xlink" xlink:title="small subunit ribosomal RNA" id="ABBRID0EGSCI" xlink:type="simple">SSU</abbrev>, <abbrev xmlns:xlink="http://www.w3.org/1999/xlink" xlink:title="large subunit ribosomal RNA" id="ABBRID0EKSCI" xlink:type="simple">LSU</abbrev>, <italic><abbrev xmlns:xlink="http://www.w3.org/1999/xlink" xlink:title="translation elongation factor-1a" id="ABBRID0EPSCI" xlink:type="simple">TEF</abbrev></italic>, <italic>RPB1</italic> and <italic>RPB2</italic>) for maximum likelihood/ Bayesian method. Note: The <abbrev xmlns:xlink="http://www.w3.org/1999/xlink" xlink:title="Maximum Likelihood" id="ABBRID0EXSCI" xlink:type="simple">ML</abbrev> tree presented here, and the node support rate of the two methods is displayed on the branches. The maximum likelihood support values /Bayesian posterior probabilities value (≥75%/0.75) are shown, and bold lines mean support for the two analyses were 98%. The typical strain of the species is marked with the superscript “<sup>T</sup>”</p></caption><graphic xmlns:xlink="http://www.w3.org/1999/xlink" xlink:href="mycokeys-101-329-g001.jpg" position="float" orientation="portrait" xlink:type="simple" id="oo_978124.jpg"><uri content-type="original_file" xlink:type="simple">https://binary.pensoft.net/fig/978124</uri></graphic></fig></tp:treatment-sec><ref-list><ref id="B32"><mixed-citation xmlns:xlink="http://www.w3.org/1999/xlink" xlink:type="simple"><person-group><name name-style="western"><surname>Wang</surname><given-names>Z</given-names></name><name name-style="western"><surname>Wang</surname><given-names>Y</given-names></name><name name-style="western"><surname>Dong</surname><given-names>Q</given-names></name><name name-style="western"><surname>Fan</surname><given-names>Q</given-names></name><name name-style="western"><surname>Dao</surname><given-names>VM</given-names></name><name name-style="western"><surname>Yu</surname><given-names>H</given-names></name></person-group> (<year>2022</year>) Morphological and phylogenetic characterization reveals five new species of <italic><tp:taxon-name><tp:taxon-name-part taxon-name-part-type="genus">Samsoniella</tp:taxon-name-part></tp:taxon-name></italic> (<tp:taxon-name><tp:taxon-name-part taxon-name-part-type="family">Cordycipitaceae</tp:taxon-name-part></tp:taxon-name>, <tp:taxon-name><tp:taxon-name-part taxon-name-part-type="order">Hypocreales</tp:taxon-name-part></tp:taxon-name>). Journal of <tp:taxon-name><tp:taxon-name-part taxon-name-part-type="kingdom">Fungi</tp:taxon-name-part></tp:taxon-name> 8(7): e747. <ext-link xlink:href="10.3390/jof8070747" ext-link-type="doi" xlink:type="simple">https://doi.org/10.3390/jof8070747</ext-link></mixed-citation></ref><ref id="B30"><mixed-citation xmlns:xlink="http://www.w3.org/1999/xlink" xlink:type="simple"><person-group><name name-style="western"><surname>Wang</surname><given-names>YB</given-names></name><name name-style="western"><surname>Wang</surname><given-names>Y</given-names></name><name name-style="western"><surname>Fan</surname><given-names>Q</given-names></name><name name-style="western"><surname>Duan</surname><given-names>DE</given-names></name><name name-style="western"><surname>Zhang</surname><given-names>GD</given-names></name><name name-style="western"><surname>Dai</surname><given-names>RQ</given-names></name><name name-style="western"><surname>Dai</surname><given-names>YD</given-names></name><name name-style="western"><surname>Zeng</surname><given-names>WB</given-names></name><name name-style="western"><surname>Chen</surname><given-names>ZH</given-names></name><name name-style="western"><surname>Li</surname><given-names>DD</given-names></name><name name-style="western"><surname>Tang</surname><given-names>DX</given-names></name><name name-style="western"><surname>Xu</surname><given-names>ZH</given-names></name><name name-style="western"><surname>Sun</surname><given-names>T</given-names></name><name name-style="western"><surname>Nguyen</surname><given-names>TT</given-names></name><name name-style="western"><surname>Tran</surname><given-names>NL</given-names></name><name name-style="western"><surname>Dao</surname><given-names>VM</given-names></name><name name-style="western"><surname>Zhang</surname><given-names>CM</given-names></name><name name-style="western"><surname>Huang</surname><given-names>LD</given-names></name><name name-style="western"><surname>Liu</surname><given-names>YJ</given-names></name><name name-style="western"><surname>Zhang</surname><given-names>XM</given-names></name><name name-style="western"><surname>Yang</surname><given-names>DR</given-names></name><name name-style="western"><surname>Sanjuan</surname><given-names>T</given-names></name><name name-style="western"><surname>Liu</surname><given-names>XZ</given-names></name><name name-style="western"><surname>Yang</surname><given-names>ZL</given-names></name><name name-style="western"><surname>Yu</surname><given-names>H</given-names></name></person-group> (<year>2020a</year>) <article-title>Multigene phylogeny of the family <tp:taxon-name><tp:taxon-name-part taxon-name-part-type="family">Cordycipitaceae</tp:taxon-name-part></tp:taxon-name> (<tp:taxon-name><tp:taxon-name-part taxon-name-part-type="order">Hypocreales</tp:taxon-name-part></tp:taxon-name>): New taxa and the new systematic position of the Chinese cordycipitoid fungus <italic><tp:taxon-name><tp:taxon-name-part taxon-name-part-type="genus">Paecilomyces</tp:taxon-name-part><tp:taxon-name-part taxon-name-part-type="species">hepiali</tp:taxon-name-part></tp:taxon-name></italic>.</article-title><source>Fungal Diversity</source><volume>103</volume>(<issue>1</issue>): <fpage>1</fpage>–<lpage>46</lpage>. <ext-link xlink:href="10.1007/s13225-020-00457-3" ext-link-type="doi" xlink:type="simple">https://doi.org/10.1007/s13225-020-00457-3</ext-link></mixed-citation></ref><ref id="B4"><mixed-citation xmlns:xlink="http://www.w3.org/1999/xlink" xlink:type="simple"><person-group><name name-style="western"><surname>Chen</surname><given-names>WH</given-names></name><name name-style="western"><surname>Han</surname><given-names>YF</given-names></name><name name-style="western"><surname>Liang</surname><given-names>JD</given-names></name><name name-style="western"><surname>Tian</surname><given-names>WY</given-names></name><name name-style="western"><surname>Liang</surname><given-names>ZQ</given-names></name></person-group> (<year>2020</year>) <article-title>Morphological and phylogenetic characterisations reveal three new species of <italic><tp:taxon-name><tp:taxon-name-part taxon-name-part-type="genus">Samsoniella</tp:taxon-name-part></tp:taxon-name></italic> (<tp:taxon-name><tp:taxon-name-part taxon-name-part-type="family">Cordycipitaceae</tp:taxon-name-part></tp:taxon-name>, <tp:taxon-name><tp:taxon-name-part taxon-name-part-type="order">Hypocreales</tp:taxon-name-part></tp:taxon-name>) from Guizhou, China.</article-title><source>MycoKeys</source><volume>2020</volume>(<issue>74</issue>): <fpage>1</fpage>–<lpage>15</lpage>. <ext-link xlink:href="10.3897/mycokeys.74.56655" ext-link-type="doi" xlink:type="simple">https://doi.org/10.3897/mycokeys.74.56655</ext-link></mixed-citation></ref><ref id="B6"><mixed-citation xmlns:xlink="http://www.w3.org/1999/xlink" xlink:type="simple"><person-group><name name-style="western"><surname>Chen</surname><given-names>WH</given-names></name><name name-style="western"><surname>Liang</surname><given-names>JD</given-names></name><name name-style="western"><surname>Ren</surname><given-names>XX</given-names></name><name name-style="western"><surname>Zhao</surname><given-names>JH</given-names></name><name name-style="western"><surname>Han</surname><given-names>YF</given-names></name><name name-style="western"><surname>Liang</surname><given-names>ZQ</given-names></name></person-group> (<year>2022</year>) Species Diversity of <italic><tp:taxon-name><tp:taxon-name-part taxon-name-part-type="genus">Cordyceps</tp:taxon-name-part></tp:taxon-name></italic>-Like <tp:taxon-name><tp:taxon-name-part taxon-name-part-type="kingdom">Fungi</tp:taxon-name-part></tp:taxon-name> in the Tiankeng Karst Region of China. Microbiology Spectrum 10(5): e0197522. <ext-link xlink:href="10.1128/spectrum.01975-22" ext-link-type="doi" xlink:type="simple">https://doi.org/10.1128/spectrum.01975-22</ext-link></mixed-citation></ref></ref-list></tp:taxon-treatment>
