# Supplementary material for: ﻿Morphology and multigene phylogeny reveal three new species of Samsoniella (Cordycipitaceae, Hypocreales) from spiders in China
Source: MycoKeys. 2024 Feb 2;101:329–46. doi: 10.3897/mycokeys.101.111882 (PMC10858443; doi:10.3897/mycokeys.101.111882)
Supplement: XML Treatment for Samsoniella aranea [file mycokeys.101.111882-treatment2.xml]

<!DOCTYPE tp:taxon-treatment
  PUBLIC "-//TaxonX//DTD Taxonomic Treatment Publishing DTD v0 20100105//EN" "tax-treatment-NSO.dtd">
<tp:taxon-treatment xmlns:tp="http://www.plazi.org/taxpub"><tp:treatment-meta><kwd-group><label>Taxon classification</label><kwd>
                <named-content content-type="kingdom">Fungi</named-content>
              </kwd><kwd>
                <named-content content-type="order">Hypocreales</named-content>
              </kwd><kwd>
                <named-content content-type="family">Cordycipitaceae</named-content>
              </kwd></kwd-group><mixed-citation publication-type="journal"><person-group><name><surname>Wang</surname><given-names>Ting</given-names></name><name><surname>Li</surname><given-names>Jun</given-names></name><name><surname>Chang</surname><given-names>Xiaoyun</given-names></name><name><surname>Li</surname><given-names>Zengzhi</given-names></name><name><surname>Hywel-Jones</surname><given-names>Nigel L.</given-names></name><name><surname>Huang</surname><given-names>Bo</given-names></name><name><surname>Chen</surname><given-names>Mingjun</given-names></name></person-group><article-title>﻿Morphology and multigene phylogeny reveal three new species of <italic><tp:taxon-name><tp:taxon-name-part taxon-name-part-type="genus" reg="Samsoniella">Samsoniella</tp:taxon-name-part></tp:taxon-name></italic> (<tp:taxon-name><tp:taxon-name-part taxon-name-part-type="family">Cordycipitaceae</tp:taxon-name-part></tp:taxon-name>, <tp:taxon-name><tp:taxon-name-part taxon-name-part-type="order">Hypocreales</tp:taxon-name-part></tp:taxon-name>) from spiders in China</article-title><source>MycoKeys</source><day>02</day><month>02</month><year>2024</year><volume>101</volume><fpage>329</fpage><lpage>346</lpage><pub-id pub-id-type="doi">10.3897/mycokeys.101.111882</pub-id></mixed-citation></tp:treatment-meta><tp:nomenclature><label>﻿</label><tp:taxon-name>
              <object-id xmlns:xlink="http://www.w3.org/1999/xlink" content-type="arpha" xlink:type="simple">58AEB248-4ADD-5D01-A852-2E2CBBBB5703</object-id>
              <tp:taxon-name-part taxon-name-part-type="genus" reg="Samsoniella">Samsoniella</tp:taxon-name-part>
              <tp:taxon-name-part taxon-name-part-type="species" reg="aranea">aranea</tp:taxon-name-part>
              <object-id xmlns:xlink="http://www.w3.org/1999/xlink" content-type="mycobank" xlink:type="simple">849800</object-id>
            </tp:taxon-name><tp:taxon-authority>T. Wang, Ming J. Chen &amp; B. Huang</tp:taxon-authority><tp:taxon-status xmlns:xlink="http://www.w3.org/1999/xlink" xlink:type="simple">sp. nov.</tp:taxon-status><xref ref-type="fig" rid="F3">Fig. 3</xref></tp:nomenclature><tp:treatment-sec sec-type="etymology" id="SECID0EUXDI"><title>Etymology.</title><p>Referring to its host, spider, family <tp:taxon-name><tp:taxon-name-part taxon-name-part-type="order">Araneae</tp:taxon-name-part></tp:taxon-name>.</p></tp:treatment-sec><tp:treatment-sec sec-type="Typification" id="SECID0E6XDI"><title>Typification.</title><p>China. Anhui Province: Xuancheng City, the Jingting Mountains National Forest Park, on spiders, in the litter layer, 15 March 2006 and 27 April 2006, Mingjun Chen &amp; Xueqiu Zhao, holotype XC20060427-06, ex-holotype XC20060315-12. Sequences from strains RCEF2868, RCEF2831 and <abbrev xmlns:xlink="http://www.w3.org/1999/xlink" xlink:title="Research Center for Entomogenous Fungi" id="ABBRID0EFYDI" xlink:type="simple">RCEF</abbrev> 2870 have been submitted to GenBank with accession numbers: RCEF2868: <abbrev xmlns:xlink="http://www.w3.org/1999/xlink" xlink:title="small subunit ribosomal RNA" id="ABBRID0EJYDI" xlink:type="simple">SSU</abbrev> = <ext-link xmlns:xlink="http://www.w3.org/1999/xlink" ext-link-type="gen" xlink:href="OM268846" xlink:type="simple">OM268846</ext-link>; <abbrev xmlns:xlink="http://www.w3.org/1999/xlink" xlink:title="large subunit ribosomal RNA" id="ABBRID0ESYDI" xlink:type="simple">LSU</abbrev> = <ext-link xmlns:xlink="http://www.w3.org/1999/xlink" ext-link-type="gen" xlink:href="OM268851" xlink:type="simple">OM268851</ext-link>; <italic><abbrev xmlns:xlink="http://www.w3.org/1999/xlink" xlink:title="translation elongation factor-1a" id="ABBRID0E3YDI" xlink:type="simple">TEF</abbrev></italic> = <ext-link xmlns:xlink="http://www.w3.org/1999/xlink" ext-link-type="gen" xlink:href="OM483867" xlink:type="simple">OM483867</ext-link>; <italic>RPB1</italic> = <ext-link xmlns:xlink="http://www.w3.org/1999/xlink" ext-link-type="gen" xlink:href="OM751883" xlink:type="simple">OM751883</ext-link>; <italic>RPB2</italic> = <ext-link xmlns:xlink="http://www.w3.org/1999/xlink" ext-link-type="gen" xlink:href="OM802501" xlink:type="simple">OM802501</ext-link>. RCEF2831: <abbrev xmlns:xlink="http://www.w3.org/1999/xlink" xlink:title="small subunit ribosomal RNA" id="ABBRID0ETZDI" xlink:type="simple">SSU</abbrev> = <ext-link xmlns:xlink="http://www.w3.org/1999/xlink" ext-link-type="gen" xlink:href="OM268845" xlink:type="simple">OM268845</ext-link>; <abbrev xmlns:xlink="http://www.w3.org/1999/xlink" xlink:title="large subunit ribosomal RNA" id="ABBRID0E3ZDI" xlink:type="simple">LSU</abbrev> = <ext-link xmlns:xlink="http://www.w3.org/1999/xlink" ext-link-type="gen" xlink:href="OM268850" xlink:type="simple">OM268850</ext-link>; <italic><abbrev xmlns:xlink="http://www.w3.org/1999/xlink" xlink:title="translation elongation factor-1a" id="ABBRID0EG1DI" xlink:type="simple">TEF</abbrev></italic> = <ext-link xmlns:xlink="http://www.w3.org/1999/xlink" ext-link-type="gen" xlink:href="OM483866" xlink:type="simple">OM483866</ext-link>; <italic>RPB1</italic> = <ext-link xmlns:xlink="http://www.w3.org/1999/xlink" ext-link-type="gen" xlink:href="OM751882" xlink:type="simple">OM751882</ext-link>; <italic>RPB2</italic> = <ext-link xmlns:xlink="http://www.w3.org/1999/xlink" ext-link-type="gen" xlink:href="OM802500" xlink:type="simple">OM802500</ext-link>. <abbrev xmlns:xlink="http://www.w3.org/1999/xlink" xlink:title="Research Center for Entomogenous Fungi" id="ABBRID0E41DI" xlink:type="simple">RCEF</abbrev> 2870: <abbrev xmlns:xlink="http://www.w3.org/1999/xlink" xlink:title="small subunit ribosomal RNA" id="ABBRID0EB2DI" xlink:type="simple">SSU</abbrev> = <ext-link xmlns:xlink="http://www.w3.org/1999/xlink" ext-link-type="gen" xlink:href="OR978314" xlink:type="simple">OR978314</ext-link>; <abbrev xmlns:xlink="http://www.w3.org/1999/xlink" xlink:title="large subunit ribosomal RNA" id="ABBRID0EK2DI" xlink:type="simple">LSU</abbrev> = <ext-link xmlns:xlink="http://www.w3.org/1999/xlink" ext-link-type="gen" xlink:href="O978317" xlink:type="simple">O978317</ext-link>; <italic><abbrev xmlns:xlink="http://www.w3.org/1999/xlink" xlink:title="translation elongation factor-1a" id="ABBRID0EU2DI" xlink:type="simple">TEF</abbrev></italic> = <ext-link xmlns:xlink="http://www.w3.org/1999/xlink" ext-link-type="gen" xlink:href="OR966517" xlink:type="simple">OR966517</ext-link>; <italic>RPB1</italic> = <ext-link xmlns:xlink="http://www.w3.org/1999/xlink" ext-link-type="gen" xlink:href="OR989965" xlink:type="simple">OR989965</ext-link>; <italic>RPB2</italic> = <ext-link xmlns:xlink="http://www.w3.org/1999/xlink" ext-link-type="gen" xlink:href="OR989966" xlink:type="simple">OR989966</ext-link>.</p></tp:treatment-sec><tp:treatment-sec sec-type="description" id="SECID0EL3DI"><title>Description.</title><p><bold><italic>Sexual morph</italic></bold>: Undetermined. <bold><italic>Asexual morph</italic></bold>: <italic><tp:taxon-name><tp:taxon-name-part taxon-name-part-type="genus" reg="Isaria">Isaria</tp:taxon-name-part></tp:taxon-name></italic>-like. Mycellium on the spider consisting of white, smooth, branched, septate, 1.6–2.5 μm diam hyphae (Fig. <xref ref-type="fig" rid="F3">3A</xref>). Conidiophores solitary, arising from superficial hyphae, smooth, cylindrical, flexuous. Phialides verticillate, in whorl of 2–4, 5.0–12.6 × 1.2–2.3 μm, with basal portion swollen to ellipsoidal, tapering into a distinct neck, 4.0–6.0 × 0.8–1.0μm. Conidia in chains, fusiform, aseptate, hyaline, 2.1–3.6 × 1.5–2.4 μm.</p><fig id="F3" position="float" orientation="portrait"><object-id xmlns:xlink="http://www.w3.org/1999/xlink" content-type="doi" xlink:type="simple">10.3897/mycokeys.101.111882.figure3</object-id><object-id xmlns:xlink="http://www.w3.org/1999/xlink" content-type="arpha" xlink:type="simple">F400927C-BA0A-5678-9C41-68A9899CDEEA</object-id><label>Figure 3.</label><caption><p><italic><tp:taxon-name><tp:taxon-name-part taxon-name-part-type="genus" reg="Samsoniella">Samsoniella</tp:taxon-name-part><tp:taxon-name-part taxon-name-part-type="species" reg="aranea">aranea</tp:taxon-name-part></tp:taxon-name></italic><bold>A</bold> fungus on spider <bold>B</bold> colony on SDAY/4 <bold>C</bold> colony on <abbrev xmlns:xlink="http://www.w3.org/1999/xlink" xlink:title="potato dextrose agar" id="ABBRID0E44DI" xlink:type="simple">PDA</abbrev><bold>D, G</bold> conidiophores structure and conidia on SDAY/4 <bold>E, F</bold> conidiophores structure and conidia on <abbrev xmlns:xlink="http://www.w3.org/1999/xlink" xlink:title="potato dextrose agar" id="ABBRID0EF5DI" xlink:type="simple">PDA</abbrev>. Scale bars: 15 mm (<bold>B, C</bold>); 10 μm (<bold>D–G</bold>).</p></caption><graphic xmlns:xlink="http://www.w3.org/1999/xlink" xlink:href="mycokeys-101-329-g003.jpg" position="float" orientation="portrait" xlink:type="simple" id="oo_978126.jpg"><uri content-type="original_file" xlink:type="simple">https://binary.pensoft.net/fig/978126</uri></graphic></fig></tp:treatment-sec><tp:treatment-sec sec-type="description" id="SECID0ES5DI"><title>Culture characteristics.</title><p>Colonies on 1/4 SDAY, attaining a diam of 34.5–41.0 mm in 14 d at 25 °C, floccose, colonies white to cream-yellowish, with white smooth and neat edge (Fig. <xref ref-type="fig" rid="F3">3B</xref>), reverse light yellowish, sporulating abundantly. Hyphae smooth-walled, branched, hyaline, septate, 1.5–2.3 μm wide. Conidiophores smooth-walled, cylindrical, verticillate, 4.8–16.0 × 1.4–2.0 μm. Phialides in whorls of two to four, usually solitary on hyphae, basal portion cylindrical, tapering to a distinct neck; 5.1–16.9 μm long, 1.3–2.1 μm wide at the base, and 0.5–1.0 μm wide at the apex (Fig. <xref ref-type="fig" rid="F3">3D</xref>). Conidia in chains, smooth-walled, hyaline, elliptical, occasionally fusiform, 1.9–3.5 × 1.4–2.6 μm (Fig. <xref ref-type="fig" rid="F3">3G</xref>). Chlamydospores and synnemata not observed.</p><p>Colonies on <abbrev xmlns:xlink="http://www.w3.org/1999/xlink" xlink:title="potato dextrose agar" id="ABBRID0EG6DI" xlink:type="simple">PDA</abbrev>, attaining a diam of 34.5–36 mm in 14 d at 25 °C, floccose, colonies white to cream-yellowish, with a white smooth and neat edge, forming radial folds from the center outwards (Fig. <xref ref-type="fig" rid="F3">3C</xref>). Reverse yolk yellowish, sporulating abundantly. Hyphae smooth walled, branched, hyaline, septate, 1.5–2.6 μm wide. Conidiophores smooth – walled, cylindrical, verticillate. Phialides in whorls of two to four, usually solitary on hyphae, basal portion cylindrical, tapering to a distinct neck; 6.9–11.2 μm long, 1.4–1.9 μm wide at the base, and 0.5–0.9μm wide at the apex (Fig. <xref ref-type="fig" rid="F3">3E</xref>). Conidia 1-celled, in chains, smooth-walled, hyaline, elliptical, occasionally fusiform, 1.9–3.4 × 1.2–2.4 μm (Fig. <xref ref-type="fig" rid="F3">3F</xref>).</p></tp:treatment-sec><tp:treatment-sec sec-type="habitat" id="SECID0EW6DI"><title>Habitat.</title><p>Occurring on spiders in the litter layer.</p></tp:treatment-sec><tp:treatment-sec sec-type="notes" id="SECID0E26DI"><title>Notes.</title><p><italic><tp:taxon-name><tp:taxon-name-part taxon-name-part-type="genus" reg="Samsoniella">Samsoniella</tp:taxon-name-part><tp:taxon-name-part taxon-name-part-type="species" reg="aranea">aranea</tp:taxon-name-part></tp:taxon-name></italic> was readily classified within the genus <italic><tp:taxon-name><tp:taxon-name-part taxon-name-part-type="genus" reg="Samsoniella">Samsoniella</tp:taxon-name-part></tp:taxon-name></italic> through phylogenetic analyses (Fig. <xref ref-type="fig" rid="F1">1</xref>). Analysis of the combined multigene dataset unveiled that <italic><tp:taxon-name><tp:taxon-name-part taxon-name-part-type="genus" reg="Samsoniella">S.</tp:taxon-name-part><tp:taxon-name-part taxon-name-part-type="species" reg="aranea">aranea</tp:taxon-name-part></tp:taxon-name></italic> forms an independent branch and shares a close relationship with <italic><tp:taxon-name><tp:taxon-name-part taxon-name-part-type="genus" reg="Samsoniella">S.</tp:taxon-name-part><tp:taxon-name-part taxon-name-part-type="species" reg="yunnanensis">yunnanensis</tp:taxon-name-part></tp:taxon-name></italic>. However, notable distinctions were observed between the two species. Unlike <italic><tp:taxon-name><tp:taxon-name-part taxon-name-part-type="genus" reg="Samsoniella">S.</tp:taxon-name-part><tp:taxon-name-part taxon-name-part-type="species" reg="yunnanensis">yunnanensis</tp:taxon-name-part></tp:taxon-name></italic>, where synnemata arise from insect cocoons, synnemata of <italic><tp:taxon-name><tp:taxon-name-part taxon-name-part-type="genus" reg="Samsoniella">S.</tp:taxon-name-part><tp:taxon-name-part taxon-name-part-type="species" reg="aranea">aranea</tp:taxon-name-part></tp:taxon-name></italic> were not observed. Additionally, distinct growth characteristics were noted, with colonies of <italic><tp:taxon-name><tp:taxon-name-part taxon-name-part-type="genus" reg="Samsoniella">S.</tp:taxon-name-part><tp:taxon-name-part taxon-name-part-type="species" reg="yunnanensis">yunnanensis</tp:taxon-name-part></tp:taxon-name></italic> exhibiting a faster growth rate on <abbrev xmlns:xlink="http://www.w3.org/1999/xlink" xlink:title="potato dextrose agar" id="ABBRID0EPCAK" xlink:type="simple">PDA</abbrev> compared to <italic><tp:taxon-name><tp:taxon-name-part taxon-name-part-type="genus" reg="Samsoniella">S.</tp:taxon-name-part><tp:taxon-name-part taxon-name-part-type="species" reg="aranea">aranea</tp:taxon-name-part></tp:taxon-name></italic>. Morphological differences were evident in the colonies on <abbrev xmlns:xlink="http://www.w3.org/1999/xlink" xlink:title="potato dextrose agar" id="ABBRID0E5CAK" xlink:type="simple">PDA</abbrev>, with <italic><tp:taxon-name><tp:taxon-name-part taxon-name-part-type="genus" reg="Samsoniella">S.</tp:taxon-name-part><tp:taxon-name-part taxon-name-part-type="species" reg="aranea">aranea</tp:taxon-name-part></tp:taxon-name></italic> colonies being floccose, white to cream-yellowish, and having a yolk-yellowish reverse. On the other hand, colonies of <italic><tp:taxon-name><tp:taxon-name-part taxon-name-part-type="genus" reg="Samsoniella">S.</tp:taxon-name-part><tp:taxon-name-part taxon-name-part-type="species" reg="yunnanensis">yunnanensis</tp:taxon-name-part></tp:taxon-name></italic> were described as loose and hairy, appearing white with a reddish-brown reverse.</p></tp:treatment-sec><tp:treatment-sec><!--Section generated to contain objects referenced in tp:taxon-treatment.--><fig id="F1" position="float" orientation="portrait"><object-id xmlns:xlink="http://www.w3.org/1999/xlink" content-type="doi" xlink:type="simple">10.3897/mycokeys.101.111882.figure1</object-id><object-id xmlns:xlink="http://www.w3.org/1999/xlink" content-type="arpha" xlink:type="simple">79C3B01F-D2B1-5583-8666-5867EB41EE94</object-id><label>Figure 1.</label><caption><p>Phylogenetic relationships between the genus <italic><tp:taxon-name><tp:taxon-name-part taxon-name-part-type="genus" reg="Samsoniella">Samsoniella</tp:taxon-name-part></tp:taxon-name></italic> and closely-related species, based on multigene dataset (<abbrev xmlns:xlink="http://www.w3.org/1999/xlink" xlink:title="small subunit ribosomal RNA" id="ABBRID0EGSCI" xlink:type="simple">SSU</abbrev>, <abbrev xmlns:xlink="http://www.w3.org/1999/xlink" xlink:title="large subunit ribosomal RNA" id="ABBRID0EKSCI" xlink:type="simple">LSU</abbrev>, <italic><abbrev xmlns:xlink="http://www.w3.org/1999/xlink" xlink:title="translation elongation factor-1a" id="ABBRID0EPSCI" xlink:type="simple">TEF</abbrev></italic>, <italic>RPB1</italic> and <italic>RPB2</italic>) for maximum likelihood/ Bayesian method. Note: The <abbrev xmlns:xlink="http://www.w3.org/1999/xlink" xlink:title="Maximum Likelihood" id="ABBRID0EXSCI" xlink:type="simple">ML</abbrev> tree presented here, and the node support rate of the two methods is displayed on the branches. The maximum likelihood support values /Bayesian posterior probabilities value (≥75%/0.75) are shown, and bold lines mean support for the two analyses were 98%. The typical strain of the species is marked with the superscript “<sup>T</sup>”</p></caption><graphic xmlns:xlink="http://www.w3.org/1999/xlink" xlink:href="mycokeys-101-329-g001.jpg" position="float" orientation="portrait" xlink:type="simple" id="oo_978124.jpg"><uri content-type="original_file" xlink:type="simple">https://binary.pensoft.net/fig/978124</uri></graphic></fig></tp:treatment-sec></tp:taxon-treatment>
