# Supplementary material for: ﻿Morphology and multigene phylogeny reveal three new species of Samsoniella (Cordycipitaceae, Hypocreales) from spiders in China
Source: MycoKeys. 2024 Feb 2;101:329–46. doi: 10.3897/mycokeys.101.111882 (PMC10858443; doi:10.3897/mycokeys.101.111882)
Supplement: XML Treatment for Samsoniella fusiformispora [file mycokeys.101.111882-treatment3.xml]

<!DOCTYPE tp:taxon-treatment
  PUBLIC "-//TaxonX//DTD Taxonomic Treatment Publishing DTD v0 20100105//EN" "tax-treatment-NSO.dtd">
<tp:taxon-treatment xmlns:tp="http://www.plazi.org/taxpub"><tp:treatment-meta><kwd-group><label>Taxon classification</label><kwd>
                <named-content content-type="kingdom">Fungi</named-content>
              </kwd><kwd>
                <named-content content-type="order">Hypocreales</named-content>
              </kwd><kwd>
                <named-content content-type="family">Cordycipitaceae</named-content>
              </kwd></kwd-group><mixed-citation publication-type="journal"><person-group><name><surname>Wang</surname><given-names>Ting</given-names></name><name><surname>Li</surname><given-names>Jun</given-names></name><name><surname>Chang</surname><given-names>Xiaoyun</given-names></name><name><surname>Li</surname><given-names>Zengzhi</given-names></name><name><surname>Hywel-Jones</surname><given-names>Nigel L.</given-names></name><name><surname>Huang</surname><given-names>Bo</given-names></name><name><surname>Chen</surname><given-names>Mingjun</given-names></name></person-group><article-title>﻿Morphology and multigene phylogeny reveal three new species of <italic><tp:taxon-name><tp:taxon-name-part taxon-name-part-type="genus" reg="Samsoniella">Samsoniella</tp:taxon-name-part></tp:taxon-name></italic> (<tp:taxon-name><tp:taxon-name-part taxon-name-part-type="family">Cordycipitaceae</tp:taxon-name-part></tp:taxon-name>, <tp:taxon-name><tp:taxon-name-part taxon-name-part-type="order">Hypocreales</tp:taxon-name-part></tp:taxon-name>) from spiders in China</article-title><source>MycoKeys</source><day>02</day><month>02</month><year>2024</year><volume>101</volume><fpage>329</fpage><lpage>346</lpage><pub-id pub-id-type="doi">10.3897/mycokeys.101.111882</pub-id></mixed-citation></tp:treatment-meta><tp:nomenclature><label>﻿</label><tp:taxon-name>
              <object-id xmlns:xlink="http://www.w3.org/1999/xlink" content-type="arpha" xlink:type="simple">3056CCD8-C104-5679-A5D1-706E27536B4B</object-id>
              <tp:taxon-name-part taxon-name-part-type="genus" reg="Samsoniella">Samsoniella</tp:taxon-name-part>
              <tp:taxon-name-part taxon-name-part-type="species" reg="fusiformispora">fusiformispora</tp:taxon-name-part>
              <object-id xmlns:xlink="http://www.w3.org/1999/xlink" content-type="mycobank" xlink:type="simple">849799</object-id>
            </tp:taxon-name><tp:taxon-authority>T. Wang, Ming J. Chen &amp; B. Huang</tp:taxon-authority><tp:taxon-status xmlns:xlink="http://www.w3.org/1999/xlink" xlink:type="simple">sp. nov.</tp:taxon-status><xref ref-type="fig" rid="F4">Fig. 4</xref></tp:nomenclature><tp:treatment-sec sec-type="etymology" id="SECID0EGFAK"><title>Etymology.</title><p>Referring to the typical fusiform conidia.</p></tp:treatment-sec><tp:treatment-sec sec-type="Typification" id="SECID0ELFAK"><title>Typification.</title><p>China. Gansu Province: Tianshui City, Maiji National Forest Park, on a spider, underside of tree leaf, 22 September 2010, Wang Liming, holotype MJS20100922-21. Sequences from strain RCEF5406 and RCEF2588 submitted to GenBank with accession numbers. RCEF5406: <abbrev xmlns:xlink="http://www.w3.org/1999/xlink" xlink:title="small subunit ribosomal RNA" id="ABBRID0ERFAK" xlink:type="simple">SSU</abbrev> = <ext-link xmlns:xlink="http://www.w3.org/1999/xlink" ext-link-type="gen" xlink:href="OM268843" xlink:type="simple">OM268843</ext-link>; <abbrev xmlns:xlink="http://www.w3.org/1999/xlink" xlink:title="large subunit ribosomal RNA" id="ABBRID0E1FAK" xlink:type="simple">LSU</abbrev> = <ext-link xmlns:xlink="http://www.w3.org/1999/xlink" ext-link-type="gen" xlink:href="OM268848" xlink:type="simple">OM268848</ext-link>; <italic><abbrev xmlns:xlink="http://www.w3.org/1999/xlink" xlink:title="translation elongation factor-1a" id="ABBRID0EEGAK" xlink:type="simple">TEF</abbrev></italic> = <ext-link xmlns:xlink="http://www.w3.org/1999/xlink" ext-link-type="gen" xlink:href="OM483864" xlink:type="simple">OM483864</ext-link>; <italic>RPB1</italic> = <ext-link xmlns:xlink="http://www.w3.org/1999/xlink" ext-link-type="gen" xlink:href="OM751890" xlink:type="simple">OM751890</ext-link>. RCEF2588: <abbrev xmlns:xlink="http://www.w3.org/1999/xlink" xlink:title="small subunit ribosomal RNA" id="ABBRID0EUGAK" xlink:type="simple">SSU</abbrev> = <ext-link xmlns:xlink="http://www.w3.org/1999/xlink" ext-link-type="gen" xlink:href="OR978312" xlink:type="simple">OR978312</ext-link>; <abbrev xmlns:xlink="http://www.w3.org/1999/xlink" xlink:title="large subunit ribosomal RNA" id="ABBRID0E4GAK" xlink:type="simple">LSU</abbrev> = <ext-link xmlns:xlink="http://www.w3.org/1999/xlink" ext-link-type="gen" xlink:href="OR978315" xlink:type="simple">OR978315</ext-link>; <italic><abbrev xmlns:xlink="http://www.w3.org/1999/xlink" xlink:title="translation elongation factor-1a" id="ABBRID0EHHAK" xlink:type="simple">TEF</abbrev></italic> = <ext-link xmlns:xlink="http://www.w3.org/1999/xlink" ext-link-type="gen" xlink:href="OR966515" xlink:type="simple">OR966515</ext-link>.</p></tp:treatment-sec><tp:treatment-sec sec-type="description" id="SECID0EQHAK"><title>Description.</title><p><bold><italic>Sexual morph</italic></bold>: Undetermined. <bold><italic>Asexual morph</italic></bold>: <italic><tp:taxon-name><tp:taxon-name-part taxon-name-part-type="genus" reg="Isaria">Isaria</tp:taxon-name-part></tp:taxon-name></italic>-like. Synnemata multiple, unbranched, arising from the whole body of spider, 3–6 mm long, Stipes cylindrical or clavate, 0.5–1.0 mm wide, pale yellowish, white conidia produced from the synnemaya and hyphal layer (Fig. <xref ref-type="fig" rid="F4">4A</xref>). Phialides verticillate, in whorl of 2–5, 5.0–12.0 × 1.9–2.8 μm, with basal portion swollen to ellipsoidal, tapering into a distinct neck, 2.3 -3.8 × 0.5–1.2 μm. Conidia in chains, fusiform, aseptate, hyaline, 2.1–3.5 × 1.6–2.2 μm.</p><fig id="F4" position="float" orientation="portrait"><object-id xmlns:xlink="http://www.w3.org/1999/xlink" content-type="doi" xlink:type="simple">10.3897/mycokeys.101.111882.figure4</object-id><object-id xmlns:xlink="http://www.w3.org/1999/xlink" content-type="arpha" xlink:type="simple">40F216F7-584E-54EA-83D5-1074A2411665</object-id><label>Figure 4.</label><caption><p><italic><tp:taxon-name><tp:taxon-name-part taxon-name-part-type="genus" reg="Samsoniella">Samsoniella</tp:taxon-name-part><tp:taxon-name-part taxon-name-part-type="species" reg="fusiformispora">fusiformispora</tp:taxon-name-part></tp:taxon-name></italic><bold>A</bold> fungus on spider <bold>B</bold> colony on SDAY/4 <bold>C</bold> colony on <abbrev xmlns:xlink="http://www.w3.org/1999/xlink" xlink:title="potato dextrose agar" id="ABBRID0ECJAK" xlink:type="simple">PDA</abbrev><bold>D, F</bold> conidiophores structure and conidia on SDAY/4 <bold>E, G</bold> conidiophores structure and conidia on <abbrev xmlns:xlink="http://www.w3.org/1999/xlink" xlink:title="potato dextrose agar" id="ABBRID0EKJAK" xlink:type="simple">PDA</abbrev>. Scale bars: 15 mm (<bold>B, C</bold>); 10 μm (<bold>D–G</bold>).</p></caption><graphic xmlns:xlink="http://www.w3.org/1999/xlink" xlink:href="mycokeys-101-329-g004.jpg" position="float" orientation="portrait" xlink:type="simple" id="oo_978127.jpg"><uri content-type="original_file" xlink:type="simple">https://binary.pensoft.net/fig/978127</uri></graphic></fig></tp:treatment-sec><tp:treatment-sec sec-type="description" id="SECID0EXJAK"><title>Culture characteristics.</title><p>Colonies on 1/4 SDAY fast-growing, 39.5–44 mm diameter in 14 d at 25 °C, colonies white edge to yellowish center, cottony (Fig. <xref ref-type="fig" rid="F4">4B</xref>), reverse yellow to orange-yellow, hyphae smooth – walled, branched, hyaline, septate, 1.7–2.6 μm wide. Conidiophores smooth-walled, cylindrical, verticillate. Phialides in whorls of three to five, usually solitary on hyphae, basal portion cylindrical, tapering to a distinct neck; 7.6–15 μm long, 1.9–2.6 μm wide at the base, and 0.7–1.2 μm wide at the apex (Fig. <xref ref-type="fig" rid="F4">4D</xref>). Conidia in chains, smooth-walled, hyaline, fusiform, 2.1–3.6(-4.4) × 1.8–2.2 μm (Fig. <xref ref-type="fig" rid="F4">4F</xref>). Chlamydospores and synnemata not observed. Size and shape of phialides and conidia similar in culture. Sexual state not observed.</p><p>Colonies on <abbrev xmlns:xlink="http://www.w3.org/1999/xlink" xlink:title="potato dextrose agar" id="ABBRID0ELKAK" xlink:type="simple">PDA</abbrev>, attaining a diam of 36.5–39 mm in 14 d at 25 °C, floccose, colonies white to yellowish, with high mycelial density at the centrum (Fig. <xref ref-type="fig" rid="F4">4C</xref>). Reverse pale yellowish edge to orang center. Hyphae smooth- walled, branched, hyaline, septate, 1.5–2.5 μm wide. Conidiophores smooth – walled, cylindrical, verticillate. Phialides in whorls of two to five, usually solitary on hyphae, basal portion cylindrical, tapering to a distinct neck; 7.4–16(–26) μm long, 1.3–1.9(–2.4) μm wide at the base, and 0.5–1.0 μm wide at the apex (Fig. <xref ref-type="fig" rid="F4">4E</xref>). Conidia 1-celled, in chains, smooth-walled, hyaline, fusiform, 1.9–3.4 × 1.2–2.4 μm (Fig. <xref ref-type="fig" rid="F4">4G</xref>).</p></tp:treatment-sec><tp:treatment-sec sec-type="habitat" id="SECID0E2KAK"><title>Habitat.</title><p>Occurring on spider attached to the underside of tree leaf.</p></tp:treatment-sec><tp:treatment-sec sec-type="notes" id="SECID0EALAK"><title>Notes.</title><p><italic><tp:taxon-name><tp:taxon-name-part taxon-name-part-type="genus" reg="Samsoniella">Samsoniella</tp:taxon-name-part><tp:taxon-name-part taxon-name-part-type="species" reg="fusiformispora">fusiformispora</tp:taxon-name-part></tp:taxon-name></italic> was unequivocally identified as a member of the <tp:taxon-name><tp:taxon-name-part taxon-name-part-type="genus" reg="Samsoniella">Samsoniella</tp:taxon-name-part></tp:taxon-name> genus through phylogenetic analyses (Fig. <xref ref-type="fig" rid="F1">1</xref>) and was found to share a close relationship with <italic><tp:taxon-name><tp:taxon-name-part taxon-name-part-type="genus" reg="Samsoniella">S.</tp:taxon-name-part><tp:taxon-name-part taxon-name-part-type="species" reg="coleopterorum">coleopterorum</tp:taxon-name-part></tp:taxon-name></italic>. However, upon further investigation and comparison of the morphological characteristics of the three new species with other related <italic><tp:taxon-name><tp:taxon-name-part taxon-name-part-type="genus" reg="Samsoniella">Samsoniella</tp:taxon-name-part></tp:taxon-name></italic> species (Table <xref ref-type="table" rid="T2">2</xref>), distinct differences emerged. Colonies of <italic><tp:taxon-name><tp:taxon-name-part taxon-name-part-type="genus" reg="Samsoniella">S.</tp:taxon-name-part><tp:taxon-name-part taxon-name-part-type="species" reg="fusiformispora">fusiformispora</tp:taxon-name-part></tp:taxon-name></italic> were noted to be white to yellowish, with a pale yellowish edge transitioning to an orange center in reverse. In contrast, colonies of <italic><tp:taxon-name><tp:taxon-name-part taxon-name-part-type="genus" reg="Samsoniella">S.</tp:taxon-name-part><tp:taxon-name-part taxon-name-part-type="species" reg="coleopterorum">coleopterorum</tp:taxon-name-part></tp:taxon-name></italic> were observed to be white, with a yellowish reverse.</p></tp:treatment-sec><tp:treatment-sec><!--Section generated to contain objects referenced in tp:taxon-treatment.--><fig id="F1" position="float" orientation="portrait"><object-id xmlns:xlink="http://www.w3.org/1999/xlink" content-type="doi" xlink:type="simple">10.3897/mycokeys.101.111882.figure1</object-id><object-id xmlns:xlink="http://www.w3.org/1999/xlink" content-type="arpha" xlink:type="simple">79C3B01F-D2B1-5583-8666-5867EB41EE94</object-id><label>Figure 1.</label><caption><p>Phylogenetic relationships between the genus <italic><tp:taxon-name><tp:taxon-name-part taxon-name-part-type="genus" reg="Samsoniella">Samsoniella</tp:taxon-name-part></tp:taxon-name></italic> and closely-related species, based on multigene dataset (<abbrev xmlns:xlink="http://www.w3.org/1999/xlink" xlink:title="small subunit ribosomal RNA" id="ABBRID0EGSCI" xlink:type="simple">SSU</abbrev>, <abbrev xmlns:xlink="http://www.w3.org/1999/xlink" xlink:title="large subunit ribosomal RNA" id="ABBRID0EKSCI" xlink:type="simple">LSU</abbrev>, <italic><abbrev xmlns:xlink="http://www.w3.org/1999/xlink" xlink:title="translation elongation factor-1a" id="ABBRID0EPSCI" xlink:type="simple">TEF</abbrev></italic>, <italic>RPB1</italic> and <italic>RPB2</italic>) for maximum likelihood/ Bayesian method. Note: The <abbrev xmlns:xlink="http://www.w3.org/1999/xlink" xlink:title="Maximum Likelihood" id="ABBRID0EXSCI" xlink:type="simple">ML</abbrev> tree presented here, and the node support rate of the two methods is displayed on the branches. The maximum likelihood support values /Bayesian posterior probabilities value (≥75%/0.75) are shown, and bold lines mean support for the two analyses were 98%. The typical strain of the species is marked with the superscript “<sup>T</sup>”</p></caption><graphic xmlns:xlink="http://www.w3.org/1999/xlink" xlink:href="mycokeys-101-329-g001.jpg" position="float" orientation="portrait" xlink:type="simple" id="oo_978124.jpg"><uri content-type="original_file" xlink:type="simple">https://binary.pensoft.net/fig/978124</uri></graphic></fig><table-wrap id="T2" position="float" orientation="portrait"><label>Table 2.</label><caption><p>Morphological comparison of three new species with other related <italic><tp:taxon-name><tp:taxon-name-part taxon-name-part-type="genus" reg="Samsoniella">Samsoniella</tp:taxon-name-part></tp:taxon-name></italic> species (<xref ref-type="bibr" rid="B32">Wang et al. 2022</xref>).</p></caption><table id="TID0EEEBK" rules="all"><tbody><tr><th rowspan="2" colspan="1">Species</th><th rowspan="1" colspan="7">Morphological characteristics</th><th rowspan="2" colspan="1">Reference</th></tr><tr><th rowspan="1" colspan="1">Synnemata (mm)</th><th rowspan="1" colspan="1">Conidiophores (μm)</th><th rowspan="1" colspan="1">Colony growth rate (mm)(14d, 25 °C)</th><th rowspan="1" colspan="1">Phialide</th><th rowspan="1" colspan="1">Phialides size (μm)</th><th rowspan="1" colspan="1">Conidia (μm)</th><th rowspan="1" colspan="1">Hosts/substrates</th></tr><tr><td rowspan="1" colspan="1">
                      <bold>
                        <italic>
                          <tp:taxon-name><tp:taxon-name-part taxon-name-part-type="genus" reg="Samsoniella">S.</tp:taxon-name-part><tp:taxon-name-part taxon-name-part-type="species" reg="anhuiensis">anhuiensis</tp:taxon-name-part></tp:taxon-name>
                        </italic>
                      </bold>
                    </td><td rowspan="1" colspan="1">white, flexuous, multiple, fleshy, up to 12, with terminal branched</td><td rowspan="1" colspan="1">-</td><td rowspan="1" colspan="1">39–41</td><td rowspan="1" colspan="1">verticillate, in whorls of 2 to 5</td><td rowspan="1" colspan="1">8.0–11.5 × 1.3–2.2, , wide (apex) 0.5–0.8, basal portion cylindrical to narrowly lageniform</td><td rowspan="1" colspan="1">Fusiform, spherical, to obovate 2.0–3.5 × 1.0–2.5</td><td rowspan="1" colspan="1">spider</td><td rowspan="1" colspan="1">this study</td></tr><tr><td rowspan="1" colspan="1">
                      <italic>
                        <tp:taxon-name><tp:taxon-name-part taxon-name-part-type="genus" reg="Samsoniella">S.</tp:taxon-name-part><tp:taxon-name-part taxon-name-part-type="species" reg="alpina">alpina</tp:taxon-name-part></tp:taxon-name>
                      </italic>
                    </td><td rowspan="1" colspan="1">irregularly branched, 3–20 long, cylindrical or clavate stipes with white powdery heads</td><td rowspan="1" colspan="1">3.1–6.5 × 1.6–2.8</td><td rowspan="1" colspan="1">up to 40</td><td rowspan="1" colspan="1">verticillate on conidiophores, solitary or verticillate on hyphae</td><td rowspan="1" colspan="1">4.7–9.5 × 1.9–3.1, wide (apex) 0.5–1.1, basal portion cylindrical to narrowly lageniform</td><td rowspan="1" colspan="1">fusiform or oval 2.0–3.1 × 1.3–2.1</td><td rowspan="1" colspan="1">larvae of <italic><tp:taxon-name><tp:taxon-name-part taxon-name-part-type="genus" reg="Hepialus">Hepialus</tp:taxon-name-part><tp:taxon-name-part taxon-name-part-type="species" reg="baimaensis">baimaensis</tp:taxon-name-part></tp:taxon-name></italic></td><td rowspan="1" colspan="1">
                      <xref ref-type="bibr" rid="B30">Wang et al. 2020a</xref>
                    </td></tr><tr><td rowspan="1" colspan="1">
                      <bold>
                        <italic>
                          <tp:taxon-name><tp:taxon-name-part taxon-name-part-type="genus" reg="Samsoniella">S.</tp:taxon-name-part><tp:taxon-name-part taxon-name-part-type="species" reg="aranea">aranea</tp:taxon-name-part></tp:taxon-name>
                        </italic>
                      </bold>
                    </td><td rowspan="1" colspan="1">Synnemata not observed</td><td rowspan="1" colspan="1">-</td><td rowspan="1" colspan="1">34.5–36</td><td rowspan="1" colspan="1">verticillate, in whorls of 2 to 4</td><td rowspan="1" colspan="1">6.9–11.2 × 1.4–1.9, wide (apex) 0.5–0.9, basal portion cylindrical to narrowly lageniform</td><td rowspan="1" colspan="1">elliptical, fusiform 1.9–3.4 × 1.2–2.4</td><td rowspan="1" colspan="1">spider</td><td rowspan="1" colspan="1">this study</td></tr><tr><td rowspan="1" colspan="1">
                      <italic>
                        <tp:taxon-name><tp:taxon-name-part taxon-name-part-type="genus" reg="Samsoniella">S.</tp:taxon-name-part><tp:taxon-name-part taxon-name-part-type="species" reg="coleopterorum">coleopterorum</tp:taxon-name-part></tp:taxon-name>
                      </italic>
                    </td><td rowspan="1" colspan="1">Synnemata not observed</td><td rowspan="1" colspan="1">-</td><td rowspan="1" colspan="1">36–40</td><td rowspan="1" colspan="1">verticillate, in whorls of 2 to 4</td><td rowspan="1" colspan="1">5.4–9.7 × 1.2–1.8, a cylindrical to ellipsoidal basal portion</td><td rowspan="1" colspan="1">fusiform, ellipsoidal or subglobose 1.7–2.5 × 1.2–1.8</td><td rowspan="1" colspan="1">Snout beetle <tp:taxon-name><tp:taxon-name-part taxon-name-part-type="family">Curculionidae</tp:taxon-name-part></tp:taxon-name></td><td rowspan="1" colspan="1">
                      <xref ref-type="bibr" rid="B4">Chen et al. 2020</xref>
                    </td></tr><tr><td rowspan="1" colspan="1">
                      <italic>
                        <tp:taxon-name><tp:taxon-name-part taxon-name-part-type="genus" reg="Samsoniella">S.</tp:taxon-name-part><tp:taxon-name-part taxon-name-part-type="species" reg="erucae">erucae</tp:taxon-name-part></tp:taxon-name>
                      </italic>
                    </td><td rowspan="1" colspan="1">branched or unbranched, fleshy</td><td rowspan="1" colspan="1">-</td><td rowspan="1" colspan="1">46–48</td><td rowspan="1" colspan="1">solitary or in groups of three</td><td rowspan="1" colspan="1">6.8 -13.7 × 1.1 -1.5 with a cylindrical or ellipsoidal basal portion and tapered into a short, distinct neck</td><td rowspan="1" colspan="1">fusiform to ellipsoidal 2.3–2.9 × 1.1–1.5</td><td rowspan="1" colspan="1">caterpillar <tp:taxon-name><tp:taxon-name-part taxon-name-part-type="order">Lepidoptera</tp:taxon-name-part></tp:taxon-name></td><td rowspan="1" colspan="1">
                      <xref ref-type="bibr" rid="B6">Chen et al. 2022</xref>
                    </td></tr><tr><td rowspan="1" colspan="1">
                      <bold>
                        <italic>
                          <tp:taxon-name><tp:taxon-name-part taxon-name-part-type="genus" reg="Samsoniella">S.</tp:taxon-name-part><tp:taxon-name-part taxon-name-part-type="species" reg="fusiformispora">fusiformispora</tp:taxon-name-part></tp:taxon-name>
                        </italic>
                      </bold>
                    </td><td rowspan="1" colspan="1">multiple, unbranched, 2–3 long</td><td rowspan="1" colspan="1">-</td><td rowspan="1" colspan="1">36.5–39</td><td rowspan="1" colspan="1">verticillate, in whorls of 2 to 5</td><td rowspan="1" colspan="1">7.4–16.0 × 1.3–1.9, wide (apex) 0.5–1.0, basal portion cylindrical to narrowly lageniform</td><td rowspan="1" colspan="1">fusiform 1.9–3.4 × 1.2–2.4</td><td rowspan="1" colspan="1">spider</td><td rowspan="1" colspan="1">this study</td></tr><tr><td rowspan="1" colspan="1">
                      <italic>
                        <tp:taxon-name><tp:taxon-name-part taxon-name-part-type="genus" reg="Samsoniella">S.</tp:taxon-name-part><tp:taxon-name-part taxon-name-part-type="species" reg="hepiali">hepiali</tp:taxon-name-part></tp:taxon-name>
                      </italic>
                    </td><td rowspan="1" colspan="1">branched or unbranched, 5–41long</td><td rowspan="1" colspan="1">4.0–7.6 × 1.4–2.2</td><td rowspan="1" colspan="1">50–55</td><td rowspan="1" colspan="1">verticillate, in whorls of 2 to 5, solitary or opposite on hyphae</td><td rowspan="1" colspan="1">3.5–13.6 × 1.3–2.1, wide (apex) 0.5–1.0, basal portion cylindrical to narrowly lageniform</td><td rowspan="1" colspan="1">fusiform or oval 1.8–3.3 × 1.4–2.2</td><td rowspan="1" colspan="1">larvae of <italic><tp:taxon-name><tp:taxon-name-part taxon-name-part-type="genus" reg="Hepialus">Hepialus</tp:taxon-name-part><tp:taxon-name-part taxon-name-part-type="species" reg="armoricanus">armoricanus</tp:taxon-name-part></tp:taxon-name></italic></td><td rowspan="1" colspan="1">
                      <xref ref-type="bibr" rid="B30">Wang et al. 2020a</xref>
                    </td></tr><tr><td rowspan="1" colspan="1">
                      <italic>
                        <tp:taxon-name><tp:taxon-name-part taxon-name-part-type="genus" reg="Samsoniella">S.</tp:taxon-name-part><tp:taxon-name-part taxon-name-part-type="species" reg="tiankengensis">tiankengensis</tp:taxon-name-part></tp:taxon-name>
                      </italic>
                    </td><td rowspan="1" colspan="1">branched or unbranched, fleshy</td><td rowspan="1" colspan="1">-</td><td rowspan="1" colspan="1">53–56</td><td rowspan="1" colspan="1">solitary or in groups of four</td><td rowspan="1" colspan="1">5.4–10.4 × 1.3–2.2, cylindrical or subellipsoidal basal portion and tapered into a short, distinct neck</td><td rowspan="1" colspan="1">ellipsoidal 2.3–2.8 × 1.6–1.8</td><td rowspan="1" colspan="1">pupa of <tp:taxon-name><tp:taxon-name-part taxon-name-part-type="order">Lepidoptera</tp:taxon-name-part></tp:taxon-name></td><td rowspan="1" colspan="1">
                      <xref ref-type="bibr" rid="B6">Chen et al. 2022</xref>
                    </td></tr><tr><td rowspan="1" colspan="1">
                      <italic>
                        <tp:taxon-name><tp:taxon-name-part taxon-name-part-type="genus" reg="Samsoniella">S.</tp:taxon-name-part><tp:taxon-name-part taxon-name-part-type="species" reg="yunnanensis">yunnanensis</tp:taxon-name-part></tp:taxon-name>
                      </italic>
                    </td><td rowspan="1" colspan="1">gregarious, flexuous, fleshy, 4.0–18.0 long, with terminal branches of 3–7 × 1.0–2.0</td><td rowspan="1" colspan="1">4.2–23.5 × 1.4–2.3</td><td rowspan="1" colspan="1">48–50</td><td rowspan="1" colspan="1">verticillate, in whorls of 2 to 7, usually solitary on hyphae</td><td rowspan="1" colspan="1">4.5–11.6 × 1.2–2.4, wide (apex) 0.6–1.0, basal portion cylindrical to narrowly lageniform</td><td rowspan="1" colspan="1">fusiform or oval 2.0–3.3 × 1.1–2.2</td><td rowspan="1" colspan="1">pupa of <tp:taxon-name><tp:taxon-name-part taxon-name-part-type="family">Limacodidae</tp:taxon-name-part></tp:taxon-name></td><td rowspan="1" colspan="1">
                      <xref ref-type="bibr" rid="B30">Wang et al. 2020a</xref>
                    </td></tr></tbody></table></table-wrap></tp:treatment-sec><ref-list><ref id="B32"><mixed-citation xmlns:xlink="http://www.w3.org/1999/xlink" xlink:type="simple"><person-group><name name-style="western"><surname>Wang</surname><given-names>Z</given-names></name><name name-style="western"><surname>Wang</surname><given-names>Y</given-names></name><name name-style="western"><surname>Dong</surname><given-names>Q</given-names></name><name name-style="western"><surname>Fan</surname><given-names>Q</given-names></name><name name-style="western"><surname>Dao</surname><given-names>VM</given-names></name><name name-style="western"><surname>Yu</surname><given-names>H</given-names></name></person-group> (<year>2022</year>) Morphological and phylogenetic characterization reveals five new species of <italic><tp:taxon-name><tp:taxon-name-part taxon-name-part-type="genus">Samsoniella</tp:taxon-name-part></tp:taxon-name></italic> (<tp:taxon-name><tp:taxon-name-part taxon-name-part-type="family">Cordycipitaceae</tp:taxon-name-part></tp:taxon-name>, <tp:taxon-name><tp:taxon-name-part taxon-name-part-type="order">Hypocreales</tp:taxon-name-part></tp:taxon-name>). Journal of <tp:taxon-name><tp:taxon-name-part taxon-name-part-type="kingdom">Fungi</tp:taxon-name-part></tp:taxon-name> 8(7): e747. <ext-link xlink:href="10.3390/jof8070747" ext-link-type="doi" xlink:type="simple">https://doi.org/10.3390/jof8070747</ext-link></mixed-citation></ref><ref id="B30"><mixed-citation xmlns:xlink="http://www.w3.org/1999/xlink" xlink:type="simple"><person-group><name name-style="western"><surname>Wang</surname><given-names>YB</given-names></name><name name-style="western"><surname>Wang</surname><given-names>Y</given-names></name><name name-style="western"><surname>Fan</surname><given-names>Q</given-names></name><name name-style="western"><surname>Duan</surname><given-names>DE</given-names></name><name name-style="western"><surname>Zhang</surname><given-names>GD</given-names></name><name name-style="western"><surname>Dai</surname><given-names>RQ</given-names></name><name name-style="western"><surname>Dai</surname><given-names>YD</given-names></name><name name-style="western"><surname>Zeng</surname><given-names>WB</given-names></name><name name-style="western"><surname>Chen</surname><given-names>ZH</given-names></name><name name-style="western"><surname>Li</surname><given-names>DD</given-names></name><name name-style="western"><surname>Tang</surname><given-names>DX</given-names></name><name name-style="western"><surname>Xu</surname><given-names>ZH</given-names></name><name name-style="western"><surname>Sun</surname><given-names>T</given-names></name><name name-style="western"><surname>Nguyen</surname><given-names>TT</given-names></name><name name-style="western"><surname>Tran</surname><given-names>NL</given-names></name><name name-style="western"><surname>Dao</surname><given-names>VM</given-names></name><name name-style="western"><surname>Zhang</surname><given-names>CM</given-names></name><name name-style="western"><surname>Huang</surname><given-names>LD</given-names></name><name name-style="western"><surname>Liu</surname><given-names>YJ</given-names></name><name name-style="western"><surname>Zhang</surname><given-names>XM</given-names></name><name name-style="western"><surname>Yang</surname><given-names>DR</given-names></name><name name-style="western"><surname>Sanjuan</surname><given-names>T</given-names></name><name name-style="western"><surname>Liu</surname><given-names>XZ</given-names></name><name name-style="western"><surname>Yang</surname><given-names>ZL</given-names></name><name name-style="western"><surname>Yu</surname><given-names>H</given-names></name></person-group> (<year>2020a</year>) <article-title>Multigene phylogeny of the family <tp:taxon-name><tp:taxon-name-part taxon-name-part-type="family">Cordycipitaceae</tp:taxon-name-part></tp:taxon-name> (<tp:taxon-name><tp:taxon-name-part taxon-name-part-type="order">Hypocreales</tp:taxon-name-part></tp:taxon-name>): New taxa and the new systematic position of the Chinese cordycipitoid fungus <italic><tp:taxon-name><tp:taxon-name-part taxon-name-part-type="genus">Paecilomyces</tp:taxon-name-part><tp:taxon-name-part taxon-name-part-type="species">hepiali</tp:taxon-name-part></tp:taxon-name></italic>.</article-title><source>Fungal Diversity</source><volume>103</volume>(<issue>1</issue>): <fpage>1</fpage>–<lpage>46</lpage>. <ext-link xlink:href="10.1007/s13225-020-00457-3" ext-link-type="doi" xlink:type="simple">https://doi.org/10.1007/s13225-020-00457-3</ext-link></mixed-citation></ref><ref id="B4"><mixed-citation xmlns:xlink="http://www.w3.org/1999/xlink" xlink:type="simple"><person-group><name name-style="western"><surname>Chen</surname><given-names>WH</given-names></name><name name-style="western"><surname>Han</surname><given-names>YF</given-names></name><name name-style="western"><surname>Liang</surname><given-names>JD</given-names></name><name name-style="western"><surname>Tian</surname><given-names>WY</given-names></name><name name-style="western"><surname>Liang</surname><given-names>ZQ</given-names></name></person-group> (<year>2020</year>) <article-title>Morphological and phylogenetic characterisations reveal three new species of <italic><tp:taxon-name><tp:taxon-name-part taxon-name-part-type="genus">Samsoniella</tp:taxon-name-part></tp:taxon-name></italic> (<tp:taxon-name><tp:taxon-name-part taxon-name-part-type="family">Cordycipitaceae</tp:taxon-name-part></tp:taxon-name>, <tp:taxon-name><tp:taxon-name-part taxon-name-part-type="order">Hypocreales</tp:taxon-name-part></tp:taxon-name>) from Guizhou, China.</article-title><source>MycoKeys</source><volume>2020</volume>(<issue>74</issue>): <fpage>1</fpage>–<lpage>15</lpage>. <ext-link xlink:href="10.3897/mycokeys.74.56655" ext-link-type="doi" xlink:type="simple">https://doi.org/10.3897/mycokeys.74.56655</ext-link></mixed-citation></ref><ref id="B6"><mixed-citation xmlns:xlink="http://www.w3.org/1999/xlink" xlink:type="simple"><person-group><name name-style="western"><surname>Chen</surname><given-names>WH</given-names></name><name name-style="western"><surname>Liang</surname><given-names>JD</given-names></name><name name-style="western"><surname>Ren</surname><given-names>XX</given-names></name><name name-style="western"><surname>Zhao</surname><given-names>JH</given-names></name><name name-style="western"><surname>Han</surname><given-names>YF</given-names></name><name name-style="western"><surname>Liang</surname><given-names>ZQ</given-names></name></person-group> (<year>2022</year>) Species Diversity of <italic><tp:taxon-name><tp:taxon-name-part taxon-name-part-type="genus">Cordyceps</tp:taxon-name-part></tp:taxon-name></italic>-Like <tp:taxon-name><tp:taxon-name-part taxon-name-part-type="kingdom">Fungi</tp:taxon-name-part></tp:taxon-name> in the Tiankeng Karst Region of China. Microbiology Spectrum 10(5): e0197522. <ext-link xlink:href="10.1128/spectrum.01975-22" ext-link-type="doi" xlink:type="simple">https://doi.org/10.1128/spectrum.01975-22</ext-link></mixed-citation></ref></ref-list></tp:taxon-treatment>
